# Supplementary material for: Atypical alpha oscillatory EEG dynamics in children with Angelman syndrome
Source: Neuroimage Clin. 2025 Aug 13;48:103865. doi: 10.1016/j.nicl.2025.103865 (PMC12409793; doi:10.1016/j.nicl.2025.103865)
Supplement: Supplementary Data 5 [file mmc5.xlsx]

## Sheet: Sheet1
Participant	Visit 1	Visit 2	Visit 3	Visit 4	Visit 5	Visit 6
1	1.6 yrs; No Peak	2.1 yrs; No Peak	9.1 yrs; 8.07 Hz
2	1.3 yrs; No Peak	0.9 yrs; No Peak
3	4.9 yrs; No Peak	6.0 yrs; No Peak	10.2 yrs; No Peak	12.1 yrs; 6.00 Hz
4	4.4 yrs; 7.50 Hz	5.3 yrs; 7.72 Hz	6.8 yrs; 7.37 Hz
5	4.7 yrs; 6.49 Hz	6.7 yrs; No Peak
6	2.8 yrs; 6.90 Hz	3.8 yrs; 7.33 Hz	7.5 yrs; 6.83 Hz	8.6 yrs; 7.00 Hz
7	1.8 yrs; No Peak	2.8 yrs; No Peak	6.9 yrs; No Peak	7.9 yrs; No Peak	8.8 yrs; No Peak
8	5.4 yrs; 6.83 Hz	6.4 yrs; 6.93 Hz
9	3.8 yrs; No Peak	4.9 yrs; No Peak	9.3 yrs; No Peak
10	4.6 yrs; No Peak	5.6 yrs; No Peak
11	1.2 yrs; 6.32 Hz	2.4 yrs; No Peak
12	3.1 yrs; 6.19 Hz	4.2 yrs; No Peak	8.5 yrs; 6.17 Hz	9.5 yrs; No Peak
13	2.3 yrs; No Peak	3.3 yrs; No Peak	7.1 yrs; 6.26 Hz
14	2.2 yrs; No Peak	3.2 yrs; 6.69 Hz
15	1.4 yrs; No Peak	2.4 yrs; No Peak	5.7 yrs; 6.27 Hz
16	2.9 yrs; No Peak	4.0 yrs; No Peak	7.1 yrs; No Peak	8.0 yrs; 6.81 Hz
17	2.1 yrs; No Peak	3.2 yrs; 6.09 Hz	5.5 yrs; 6.27 Hz	6.5 yrs; 6.49 Hz	7.6 yrs; 6.43 Hz	8.6 yrs; 6.47 Hz
18	7.6 yrs; 6.09 Hz	9.6 yrs; 7.71 Hz
19	4.7 yrs; No Peak	5.8 yrs; 6.47 Hz	11.0 yrs; 7.20 Hz
20	8.3 yrs; No Peak	9.4 yrs; 9.06 Hz	10.4 yrs; 6.60 Hz
21	5.3 yrs; 6.71 Hz	6.3 yrs; 6.63 Hz	7.3 yrs; 6.62 Hz
22	13.0 yrs; 8.49 Hz	14.0 yrs; 7.08 Hz
23	6.7 yrs; 7.50 Hz	7.8 yrs; 7.83 Hz
24	12.7 yrs; 6.12 Hz	13.7 yrs; 6.29 Hz	14.7 yrs; 6.27 Hz
25	2.5 yrs; No Peak	5.4 yrs; 8.16 Hz	6.4 yrs; 7.92 Hz	7.5 yrs; No Peak
26	5.1 yrs; 8.34 Hz	12.2 yrs; No Peak
27	5.6 yrs; No Peak	7.7 yrs; 7.44 Hz
28	7.9 yrs; 6.08 Hz	9.7 yrs; 7.43 Hz
29	4.4 yrs; 6.73 Hz	7.6 yrs; 6.62 Hz
30	4.2 yrs; No Peak	5.5 yrs; No Peak
31	2.8 yrs; No Peak	4.0 yrs; No Peak	5.8 yrs; No Peak
32	4.7 yrs; 6.36 Hz	5.8 yrs; 6.67 Hz	9.9 yrs; No Peak
33	2.5 yrs; No Peak	3.2 yrs; No Peak
34	12.4 yrs; 6.17 Hz	13.4 yrs; 6.00 Hz
35	2.8 yrs; No Peak	4.7 yrs; 6.21 Hz	6.4 yrs; 6.68 Hz
